# Supplementary material for: ﻿Three new species of the planthopper genus Oecleopsis Emeljanov, 1971 from China (Hemiptera, Fulgoromorpha, Cixiidae)
Source: Zookeys. 2024 Jan 10;1188:251–64. doi: 10.3897/zookeys.1188.114008 (PMC10795066; doi:10.3897/zookeys.1188.114008)
Supplement: XML Treatment for Oecleopsis acerbus [file zookeys.1188.114008-treatment2.xml]

<!DOCTYPE tp:taxon-treatment
  PUBLIC "-//TaxonX//DTD Taxonomic Treatment Publishing DTD v0 20100105//EN" "tax-treatment-NSO.dtd">
<tp:taxon-treatment xmlns:tp="http://www.plazi.org/taxpub"><tp:treatment-meta><kwd-group><label>Taxon classification</label><kwd>
                <named-content content-type="kingdom">Animalia</named-content>
              </kwd><kwd>
                <named-content content-type="order">Hemiptera</named-content>
              </kwd><kwd>
                <named-content content-type="family">Cixiidae</named-content>
              </kwd></kwd-group><mixed-citation publication-type="journal"><person-group><name><surname>Lv</surname><given-names>Sha-Sha</given-names></name><name><surname>Yang</surname><given-names>Lin</given-names></name><name><surname>Zhang</surname><given-names>Yu-Bo</given-names></name><name><surname>Zhi</surname><given-names>Yan</given-names></name><name><surname>Zhang</surname><given-names>Pei</given-names></name><name><surname>Chen</surname><given-names>Xiang-Sheng</given-names></name></person-group><article-title>﻿Three new species of the planthopper genus <italic><tp:taxon-name><tp:taxon-name-part taxon-name-part-type="genus" reg="Oecleopsis">Oecleopsis</tp:taxon-name-part></tp:taxon-name></italic> Emeljanov, 1971 from China (<tp:taxon-name><tp:taxon-name-part taxon-name-part-type="order">Hemiptera</tp:taxon-name-part></tp:taxon-name>, <tp:taxon-name><tp:taxon-name-part taxon-name-part-type="infraorder">Fulgoromorpha</tp:taxon-name-part></tp:taxon-name>, <tp:taxon-name><tp:taxon-name-part taxon-name-part-type="family">Cixiidae</tp:taxon-name-part></tp:taxon-name>)</article-title><source>Zookeys</source><day>10</day><month>01</month><year>2024</year><volume>1188</volume><fpage>251</fpage><lpage>264</lpage><pub-id pub-id-type="doi">10.3897/zookeys.1188.114008</pub-id></mixed-citation></tp:treatment-meta><tp:nomenclature><label>﻿</label><tp:taxon-name>
              <object-id xmlns:xlink="http://www.w3.org/1999/xlink" content-type="arpha" xlink:type="simple">CAE58918-A699-564B-AB2B-6F78D8AC9029</object-id>
              <tp:taxon-name-part taxon-name-part-type="genus" reg="Oecleopsis">Oecleopsis</tp:taxon-name-part>
              <tp:taxon-name-part taxon-name-part-type="species" reg="acerbus">acerbus</tp:taxon-name-part>
              <object-id xmlns:xlink="http://www.w3.org/1999/xlink" content-type="zoobank" xlink:type="simple">https://zoobank.org/754684CF-A1BB-4257-8655-A714390309A9</object-id>
            </tp:taxon-name><tp:taxon-authority>Lv &amp; Chen</tp:taxon-authority><tp:taxon-status xmlns:xlink="http://www.w3.org/1999/xlink" xlink:type="simple">sp. nov.</tp:taxon-status><xref ref-type="fig" rid="F2">Figs 2A–N</xref><xref ref-type="fig" rid="F5">, 5A–C</xref></tp:nomenclature><tp:treatment-sec sec-type="type material" id="SECID0E4DAG"><title>Type materials.</title><p><bold><italic>Holotype</italic></bold>: China • ♂; Guizhou Province, Yanhe County, Xinjing Town; <named-content xmlns:xlink="http://www.w3.org/1999/xlink" content-type="dwc:verbatimCoordinates" xlink:type="simple"><named-content content-type="geo-json" specific-use="{&#34;type&#34;:&#34;Point&#34;,&#34;coordinates&#34;:[108.283333,28.883333]}" id="NCID0ELEAG" xlink:type="simple">28°53'N, 108°17'E</named-content></named-content>; sweeping, 7 June 2007; Pei Zhang leg.; <abbrev xmlns:xlink="http://www.w3.org/1999/xlink" content-type="institution" xlink:title="Institute of Entomology, Guizhou University, Guiyang, Guizhou Province, China" id="ABBRID0EQEAG" xlink:type="simple">IEGU</abbrev>. <bold><italic>Paratypes</italic></bold>: 7♂♂, 3♀♀; China • Guizhou Province, Yanhe County, Xinjing Town; <named-content xmlns:xlink="http://www.w3.org/1999/xlink" content-type="dwc:verbatimCoordinates" xlink:type="simple"><named-content content-type="geo-json" specific-use="{&#34;type&#34;:&#34;Point&#34;,&#34;coordinates&#34;:[108.283333,28.883333]}" id="NCID0E2EAG" xlink:type="simple">28°53'N, 108°17'E</named-content></named-content>; sweeping, 7 June 2007; Zheng-Guang Zhang &amp; Pei Zhang leg.; <abbrev xmlns:xlink="http://www.w3.org/1999/xlink" content-type="institution" xlink:title="Institute of Entomology, Guizhou University, Guiyang, Guizhou Province, China" id="ABBRID0EAFAG" xlink:type="simple">IEGU</abbrev>.</p></tp:treatment-sec><tp:treatment-sec sec-type="diagnosis" id="SECID0EFFAG"><title>Diagnosis.</title><p>The salient features of the new species include: vertex (Fig. <xref ref-type="fig" rid="F2">2A, C</xref>) less than three times as long as broad; spinose process near apex of periandrium on right side (Fig. <xref ref-type="fig" rid="F2">2K</xref>) short, nib-like; left side (Fig. <xref ref-type="fig" rid="F2">2L</xref>) apical process of endosoma bifurcated, rami of bifurcation asymmetrical; two subapical spines, dorsal process long and tapering to apex, lateral margins straight, ventral process constricted in the middle.</p><fig id="F2" position="float" orientation="portrait"><object-id xmlns:xlink="http://www.w3.org/1999/xlink" content-type="doi" xlink:type="simple">10.3897/zookeys.1188.114008.figure2</object-id><object-id xmlns:xlink="http://www.w3.org/1999/xlink" content-type="arpha" xlink:type="simple">7C036310-842F-58CE-972D-45200AD6A0C4</object-id><label>Figure 2.</label><caption><p><bold>A–N</bold><italic><tp:taxon-name><tp:taxon-name-part taxon-name-part-type="genus" reg="Oecleopsis">Oecleopsis</tp:taxon-name-part><tp:taxon-name-part taxon-name-part-type="species" reg="acerbus">acerbus</tp:taxon-name-part></tp:taxon-name></italic> sp. nov., male <bold>A</bold> habitus, dorsal view <bold>B</bold> habitus, lateral view <bold>C</bold> head and thorax, dorsal view <bold>D</bold> frons, ventral view <bold>E</bold> forewing <bold>F</bold> male terminalia, lateral view <bold>G</bold> gonostyli, inner lateral view <bold>H</bold> pygofer and gonostyli, ventral view <bold>I</bold> anal segment, dorsal view <bold>J</bold> anal segment, right lateral view <bold>K</bold> aedeagus, right side <bold>L</bold> aedeagus, left side <bold>M</bold> aedeagus, dorsal view <bold>N</bold> aedeagus, ventral view. Scale bars: 0.2 mm.</p></caption><graphic xmlns:xlink="http://www.w3.org/1999/xlink" xlink:href="zookeys-1188-251_article-114008__-g002.jpg" position="float" orientation="portrait" xlink:type="simple" id="oo_964561.jpg"><uri content-type="original_file" xlink:type="simple">https://binary.pensoft.net/fig/964561</uri></graphic></fig></tp:treatment-sec><tp:treatment-sec sec-type="description" id="SECID0ENHAG"><title>Measurements.</title><p>Total length: male 7.20–7.76 mm (<italic>n</italic> = 8), female 7.61–8.05 mm (<italic>n</italic> = 3).</p></tp:treatment-sec><tp:treatment-sec sec-type="description" id="SECID0EXHAG"><title>Description.</title><p><bold><italic>Coloration</italic>.</bold> General color grayish brown (Fig. <xref ref-type="fig" rid="F2">2A, B</xref>). Vertex blackish brown. Eyes yellowish brown, ocelli yellowish. Frons yellowish to blackish brown, carinae lighter; rostrum blackish brown. Pronotum blackish brown with carinae yellowish or light brown. Mesonotum blackish brown, carinae brown. Forewings semitranslucent, light grayish brown, distal part with several small patches, stigma yellowish brown. Hindwings semitransparent. Abdomen yellowish brown.</p><p><bold><italic>Head and thorax</italic>.</bold> Vertex (Fig. <xref ref-type="fig" rid="F2">2A, C</xref>) narrow, 2.36 times longer than wide. Frons (Fig. <xref ref-type="fig" rid="F1">1D</xref>) with distinct median carina, longer in middle line than wide at widest portion (about 1.33:1). Clypeus (Fig. <xref ref-type="fig" rid="F2">2D</xref>) with distinct median and lateral carinae. Rostrum elongate, surpassing hind-coxae. Pronotum (Fig. <xref ref-type="fig" rid="F2">2C</xref>) wider than maximum width of head (including eyes) (1.30:1), lateral and median carinae present. Mesonotum (Fig. <xref ref-type="fig" rid="F2">2C</xref>) about 6.41 times longer than pronotum in midline, with 5 carinae, distal part of median carina blurry. Forewings (Fig. <xref ref-type="fig" rid="F2">2E</xref>) slender, longer than maximal width (2.85:1), with 12 apical and 6 subapical cells; fork ScP+R distal to fork CuA<sub>1</sub>+CuA<sub>2</sub>; RP 3 branches, MP<sub>1+2</sub> 3 branches, and MP<sub>3+4</sub> 2 branches.</p><p><bold><italic>Male terminalia</italic>.</bold> Pygofer (Fig. <xref ref-type="fig" rid="F2">2F, H</xref>) symmetrical, in lateral view, lateral lobes triangularly extended caudally; in ventral view, dorsal margin concave and U-shaped. Medioventral process triangular in ventral view. Anal segment (Fig. <xref ref-type="fig" rid="F2">2F, I, J</xref>) tubular, asymmetrical, widened towards apex in left side view; in right side view, left ventral margin convex and right ventral margin excavated near apex; 1.55 times longer than wide in dorsal view; anal style finger-like, beyond anal tube. Aedeagus (Fig. <xref ref-type="fig" rid="F2">2K–N</xref>) in total with 4 processes; spinose process near apex of periandrium on right side short relatively, nib-like, directed right-dorsocephalad, only a quarter length of periandrium; left side apical process of endosoma bifurcated, curved outward, rami of bifurcation asymmetrical, dorsal ramus longer and thicker, ventral ramus slender and shorter; 2 subapical spines, dorsal process long and tapering to apex, lateral margins straight, directed ventrocephalad; ventral process constricted in the middle, curved ventrocephalad. Gonostyli (Fig. <xref ref-type="fig" rid="F2">2F–H</xref>) slender, curved apically, tapering into a process, T-shaped in ventral view.</p><p><bold><italic>Female terminalia</italic>.</bold> Terminalia as shown in Fig. <xref ref-type="fig" rid="F5">5A</xref> ventrally. Anal segment (Fig. <xref ref-type="fig" rid="F5">5C</xref>) 1.79 times longer than wide in dorsal view. Posterior vagina (Fig. <xref ref-type="fig" rid="F5">5B</xref>) elongate, with 4 sclerites in total, dorsal sclerite tapering at the end, median and ventral sclerites long, oval and trapezoidal, respectively, left side of terminal sclerite twist into angular process with straight lateral margins.</p></tp:treatment-sec><tp:treatment-sec sec-type="distribution" id="SECID0EXKAG"><title>Distribution.</title><p>China (Guizhou) (Fig. <xref ref-type="fig" rid="F1">1</xref>).</p></tp:treatment-sec><tp:treatment-sec sec-type="etymology" id="SECID0EBLAG"><title>Etymology.</title><p>The species name is derived from the Latin adjective “<italic><tp:taxon-name><tp:taxon-name-part taxon-name-part-type="genus" reg="Oecleopsis"/><tp:taxon-name-part taxon-name-part-type="species" reg="acerbus">acerbus</tp:taxon-name-part></tp:taxon-name></italic>”, referring to dorsal process of the endosoma which is pointed on the left side.</p></tp:treatment-sec><tp:treatment-sec sec-type="remarks" id="SECID0ERLAG"><title>Remarks.</title><p>This species is similar to <italic><tp:taxon-name><tp:taxon-name-part taxon-name-part-type="genus" reg="Oecleopsis">Oecleopsis</tp:taxon-name-part><tp:taxon-name-part taxon-name-part-type="species" reg="wuyiensis">wuyiensis</tp:taxon-name-part></tp:taxon-name></italic> Guo, Wang &amp; Feng, 2009, but differs from the latter in: (1) frons yellowish to blackish brown (frons black in <italic><tp:taxon-name><tp:taxon-name-part taxon-name-part-type="genus" reg="Oecleopsis">O.</tp:taxon-name-part><tp:taxon-name-part taxon-name-part-type="species" reg="wuyiensis">wuyiensis</tp:taxon-name-part></tp:taxon-name></italic>); (2) ventral margin near base of periandrium without a spinose process (ventral margin near base of periandrium with a spinose process in <italic><tp:taxon-name><tp:taxon-name-part taxon-name-part-type="genus" reg="Oecleopsis">O.</tp:taxon-name-part><tp:taxon-name-part taxon-name-part-type="species" reg="wuyiensis">wuyiensis</tp:taxon-name-part></tp:taxon-name></italic>); (3) dorsal process of endosoma directed ventrocephalad (dorsal process of endosoma directed dorsocephalad in <italic><tp:taxon-name><tp:taxon-name-part taxon-name-part-type="genus" reg="Oecleopsis">O.</tp:taxon-name-part><tp:taxon-name-part taxon-name-part-type="species" reg="wuyiensis">wuyiensis</tp:taxon-name-part></tp:taxon-name></italic>); (4) ventral process of endosoma curved and rounded at apex (ventral process of endosoma straight and pointed in <italic><tp:taxon-name><tp:taxon-name-part taxon-name-part-type="genus" reg="Oecleopsis">O.</tp:taxon-name-part><tp:taxon-name-part taxon-name-part-type="species" reg="wuyiensis">wuyiensis</tp:taxon-name-part></tp:taxon-name></italic>).</p></tp:treatment-sec><tp:treatment-sec><!--Section generated to contain objects referenced in tp:taxon-treatment.--><fig id="F5" position="float" orientation="portrait"><object-id xmlns:xlink="http://www.w3.org/1999/xlink" content-type="doi" xlink:type="simple">10.3897/zookeys.1188.114008.figure5</object-id><object-id xmlns:xlink="http://www.w3.org/1999/xlink" content-type="arpha" xlink:type="simple">92348EBD-A959-579A-A39A-800CFD261221</object-id><label>Figure 5.</label><caption><p><bold>A–F</bold> female terminalia of <italic><tp:taxon-name><tp:taxon-name-part taxon-name-part-type="genus" reg="Oecleopsis">Oecleopsis</tp:taxon-name-part></tp:taxon-name></italic> species <bold>A–C</bold><italic><tp:taxon-name><tp:taxon-name-part taxon-name-part-type="genus" reg="Oecleopsis">Oecleopsis</tp:taxon-name-part><tp:taxon-name-part taxon-name-part-type="species" reg="acerbus">acerbus</tp:taxon-name-part></tp:taxon-name></italic> sp. nov. <bold>D–F</bold><italic><tp:taxon-name><tp:taxon-name-part taxon-name-part-type="genus" reg="Oecleopsis">Oecleopsis</tp:taxon-name-part><tp:taxon-name-part taxon-name-part-type="species" reg="digitatus">digitatus</tp:taxon-name-part></tp:taxon-name></italic> sp. nov. <bold>A, D</bold> female terminalia, ventral view <bold>B, E</bold> posterior vagina, ventral view <bold>C, F</bold> anal segment, dorsal view. Scale bars: 0.2 mm.</p></caption><graphic xmlns:xlink="http://www.w3.org/1999/xlink" xlink:href="zookeys-1188-251_article-114008__-g005.jpg" position="float" orientation="portrait" xlink:type="simple" id="oo_964564.jpg"><uri content-type="original_file" xlink:type="simple">https://binary.pensoft.net/fig/964564</uri></graphic></fig><fig id="F1" position="float" orientation="portrait"><object-id xmlns:xlink="http://www.w3.org/1999/xlink" content-type="doi" xlink:type="simple">10.3897/zookeys.1188.114008.figure1</object-id><object-id xmlns:xlink="http://www.w3.org/1999/xlink" content-type="arpha" xlink:type="simple">FF04321E-7B72-5DED-8C33-7DFE1EC5F214</object-id><label>Figure 1.</label><caption><p>Geographic distributions of <italic><tp:taxon-name><tp:taxon-name-part taxon-name-part-type="genus" reg="Oecleopsis">Oecleopsis</tp:taxon-name-part></tp:taxon-name></italic> species.</p></caption><graphic xmlns:xlink="http://www.w3.org/1999/xlink" xlink:href="zookeys-1188-251_article-114008__-g001.jpg" position="float" orientation="portrait" xlink:type="simple" id="oo_964560.jpg"><uri content-type="original_file" xlink:type="simple">https://binary.pensoft.net/fig/964560</uri></graphic></fig></tp:treatment-sec></tp:taxon-treatment>
