# Supplementary material for: ﻿Three new species of the planthopper genus Oecleopsis Emeljanov, 1971 from China (Hemiptera, Fulgoromorpha, Cixiidae)
Source: Zookeys. 2024 Jan 10;1188:251–64. doi: 10.3897/zookeys.1188.114008 (PMC10795066; doi:10.3897/zookeys.1188.114008)
Supplement: XML Treatment for Oecleopsis panxianensis [file zookeys.1188.114008-treatment3.xml]

<!DOCTYPE tp:taxon-treatment
  PUBLIC "-//TaxonX//DTD Taxonomic Treatment Publishing DTD v0 20100105//EN" "tax-treatment-NSO.dtd">
<tp:taxon-treatment xmlns:tp="http://www.plazi.org/taxpub"><tp:treatment-meta><kwd-group><label>Taxon classification</label><kwd>
                <named-content content-type="kingdom">Animalia</named-content>
              </kwd><kwd>
                <named-content content-type="order">Hemiptera</named-content>
              </kwd><kwd>
                <named-content content-type="family">Cixiidae</named-content>
              </kwd></kwd-group><mixed-citation publication-type="journal"><person-group><name><surname>Lv</surname><given-names>Sha-Sha</given-names></name><name><surname>Yang</surname><given-names>Lin</given-names></name><name><surname>Zhang</surname><given-names>Yu-Bo</given-names></name><name><surname>Zhi</surname><given-names>Yan</given-names></name><name><surname>Zhang</surname><given-names>Pei</given-names></name><name><surname>Chen</surname><given-names>Xiang-Sheng</given-names></name></person-group><article-title>﻿Three new species of the planthopper genus <italic><tp:taxon-name><tp:taxon-name-part taxon-name-part-type="genus" reg="Oecleopsis">Oecleopsis</tp:taxon-name-part></tp:taxon-name></italic> Emeljanov, 1971 from China (<tp:taxon-name><tp:taxon-name-part taxon-name-part-type="order">Hemiptera</tp:taxon-name-part></tp:taxon-name>, <tp:taxon-name><tp:taxon-name-part taxon-name-part-type="infraorder">Fulgoromorpha</tp:taxon-name-part></tp:taxon-name>, <tp:taxon-name><tp:taxon-name-part taxon-name-part-type="family">Cixiidae</tp:taxon-name-part></tp:taxon-name>)</article-title><source>Zookeys</source><day>10</day><month>01</month><year>2024</year><volume>1188</volume><fpage>251</fpage><lpage>264</lpage><pub-id pub-id-type="doi">10.3897/zookeys.1188.114008</pub-id></mixed-citation></tp:treatment-meta><tp:nomenclature><label>﻿</label><tp:taxon-name>
              <object-id xmlns:xlink="http://www.w3.org/1999/xlink" content-type="arpha" xlink:type="simple">B939D1BA-4DBB-5034-80F4-56BD243971AD</object-id>
              <tp:taxon-name-part taxon-name-part-type="genus" reg="Oecleopsis">Oecleopsis</tp:taxon-name-part>
              <tp:taxon-name-part taxon-name-part-type="species" reg="panxianensis">panxianensis</tp:taxon-name-part>
              <object-id xmlns:xlink="http://www.w3.org/1999/xlink" content-type="zoobank" xlink:type="simple">https://zoobank.org/4A4CF424-4975-44BC-8605-DBA344D63753</object-id>
            </tp:taxon-name><tp:taxon-authority>Lv &amp; Chen</tp:taxon-authority><tp:taxon-status xmlns:xlink="http://www.w3.org/1999/xlink" xlink:type="simple">sp. nov.</tp:taxon-status><xref ref-type="fig" rid="F3">Fig. 3A–N</xref></tp:nomenclature><tp:treatment-sec sec-type="type material" id="SECID0E3OAG"><title>Type materials.</title><p><bold><italic>Holotype</italic></bold>: China • ♂; Guizhou Province, Panxian County, Banqiao Town; <named-content xmlns:xlink="http://www.w3.org/1999/xlink" content-type="dwc:verbatimCoordinates" xlink:type="simple"><named-content content-type="geo-json" specific-use="{&#34;type&#34;:&#34;Point&#34;,&#34;coordinates&#34;:[104.650000,25.733333]}" id="NCID0EKPAG" xlink:type="simple">25°44'N, 104°39'E</named-content></named-content>; sweeping, 2 July 2011; Zhi-Hua Fan leg.; <abbrev xmlns:xlink="http://www.w3.org/1999/xlink" content-type="institution" xlink:title="Institute of Entomology, Guizhou University, Guiyang, Guizhou Province, China" id="ABBRID0EPPAG" xlink:type="simple">IEGU</abbrev>. <bold><italic>Paratype</italic></bold>: 1♂, same collection data as for holotype; <abbrev xmlns:xlink="http://www.w3.org/1999/xlink" content-type="institution" xlink:title="Institute of Entomology, Guizhou University, Guiyang, Guizhou Province, China" id="ABBRID0EXPAG" xlink:type="simple">IEGU</abbrev>.</p></tp:treatment-sec><tp:treatment-sec sec-type="diagnosis" id="SECID0E3PAG"><title>Diagnosis.</title><p>The salient features of the new species include: vertex (Fig. <xref ref-type="fig" rid="F3">3A, C</xref>) at least three times as long as broad; frons (Fig. <xref ref-type="fig" rid="F3">3D</xref>) yellowish brown, with brown spots; aedeagus (Fig. <xref ref-type="fig" rid="F3">3K–N</xref>) in total with 3 processes; spinose process near apex of periandrium on right side (Fig. <xref ref-type="fig" rid="F3">3K</xref>) long, half wide at base, half thinner at end; left side (Fig. <xref ref-type="fig" rid="F3">3L</xref>) apical process of endosoma bifurcated, rami long, approximately equal length; a subapical spine, lateral margins curved.</p><fig id="F3" position="float" orientation="portrait"><object-id xmlns:xlink="http://www.w3.org/1999/xlink" content-type="doi" xlink:type="simple">10.3897/zookeys.1188.114008.figure3</object-id><object-id xmlns:xlink="http://www.w3.org/1999/xlink" content-type="arpha" xlink:type="simple">FDC4A2F5-F356-53C3-A5CA-613E03C09451</object-id><label>Figure 3.</label><caption><p><bold>A–N</bold><italic><tp:taxon-name><tp:taxon-name-part taxon-name-part-type="genus" reg="Oecleopsis">Oecleopsis</tp:taxon-name-part><tp:taxon-name-part taxon-name-part-type="species" reg="panxianensis">panxianensis</tp:taxon-name-part></tp:taxon-name></italic> sp. nov., male <bold>A</bold> habitus, dorsal view <bold>B</bold> habitus, lateral view <bold>C</bold> head and thorax, dorsal view <bold>D</bold> frons, ventral view <bold>E</bold> forewing <bold>F</bold> male terminalia, lateral view <bold>G</bold> gonostyli, inner lateral view <bold>H</bold> pygofer and gonostyli, ventral view <bold>I</bold> anal segment, dorsal view <bold>J</bold> anal segment, right lateral view <bold>K</bold> aedeagus, right side <bold>L</bold> aedeagus, left side <bold>M</bold> aedeagus, dorsal view <bold>N</bold> aedeagus, ventral view. Scale bars: 0.2 mm.</p></caption><graphic xmlns:xlink="http://www.w3.org/1999/xlink" xlink:href="zookeys-1188-251_article-114008__-g003.jpg" position="float" orientation="portrait" xlink:type="simple" id="oo_964562.jpg"><uri content-type="original_file" xlink:type="simple">https://binary.pensoft.net/fig/964562</uri></graphic></fig></tp:treatment-sec><tp:treatment-sec sec-type="description" id="SECID0EMSAG"><title>Measurements.</title><p>Total length: male 7.23–7.65 mm (<italic>n</italic> = 2).</p></tp:treatment-sec><tp:treatment-sec sec-type="description" id="SECID0EUSAG"><title>Description.</title><p><bold><italic>Coloration</italic>.</bold> General color dark brown (Fig. <xref ref-type="fig" rid="F3">3A, B</xref>). Vertex blackish brown. Eyes brown, ocelli yellowish. Frons yellowish brown, with brown spots, carinae lighter; rostrum blackish brown. Pronotum grayish to blackish brown with carinae yellowish or light brown. Mesonotum dark brown, carinae brown. Forewings semitranslucent, light brown, with several brown markings, stigma yellowish brown. Hindwings semitransparent. Abdomen dark brown.</p><p><bold><italic>Head and thorax</italic>.</bold> Vertex (Fig. <xref ref-type="fig" rid="F3">3A, C</xref>) narrow, 3.23 times longer than wide. Frons (Fig. <xref ref-type="fig" rid="F3">3D</xref>) with distinct median carina, longer in middle line than wide at widest portion (about 1.67:1). Clypeus (Fig. <xref ref-type="fig" rid="F3">3D</xref>) with distinct median and lateral carinae. Rostrum elongate, surpassing hind-coxae. Pronotum (Fig. <xref ref-type="fig" rid="F3">3C</xref>) wider than maximum width of head (including eyes) (1.60:1), lateral and median carinae present. Mesonotum (Fig. <xref ref-type="fig" rid="F3">3C</xref>) about 6.92 times longer than pronotum in midline, with 5 carinae, distal part of median carina blurry. Forewings (Fig. <xref ref-type="fig" rid="F3">3E</xref>) slender, longer than maximal width (3.01:1), with 12 apical and 6 subapical cells; fork ScP+R distal to fork CuA<sub>1</sub>+CuA<sub>2</sub>; RP 3 branches, MP<sub>1+2</sub> 3 branches, and MP<sub>3+4</sub> 2 branches.</p><p><bold><italic>Male terminalia</italic>.</bold> Pygofer (Fig. <xref ref-type="fig" rid="F3">3F, H</xref>) symmetrical, in lateral view, lateral lobes triangularly extended caudally; in ventral view, dorsal margin concave and U-shaped, middle part narrow. Medioventral process triangular in ventral view. Anal segment (Fig. <xref ref-type="fig" rid="F3">3F, I, J</xref>) tubular, asymmetrical, widened towards apex in left side view; in right side view, left ventral margin convex and right ventral margin excavated near apex; 1.68 times longer than wide in dorsal view; anal style finger-like, beyond anal tube. Aedeagus (Fig. <xref ref-type="fig" rid="F3">3K–N</xref>) in total with 3 processes; spinose process near apex of periandrium on right side long, half wide at base, half thinner at end, directed cephalically, more than 1/2 length of periandrium; left side apical process of endosoma bifurcated, rami long, approximately equal length, dorsal ramus directed cephalad, ventral ramus directed ventrocephalad; a subapical spine, lateral margins curved, curved dorsad, apical margin rounded. Gonostyli (Fig. <xref ref-type="fig" rid="F3">3F–H</xref>) slender, curved apically, tapering into a process, constricted for about ¾ its length, T-shaped in ventral view.</p></tp:treatment-sec><tp:treatment-sec sec-type="distribution" id="SECID0EBVAG"><title>Distribution.</title><p>China (Guizhou) (Fig. <xref ref-type="fig" rid="F1">1</xref>).</p></tp:treatment-sec><tp:treatment-sec sec-type="etymology" id="SECID0ELVAG"><title>Etymology.</title><p>The new species is named after its the county in which it was collected.</p></tp:treatment-sec><tp:treatment-sec sec-type="remarks" id="SECID0EQVAG"><title>Remarks.</title><p>This species is similar to <italic><tp:taxon-name><tp:taxon-name-part taxon-name-part-type="genus" reg="Oecleopsis">Oecleopsis</tp:taxon-name-part><tp:taxon-name-part taxon-name-part-type="species" reg="laminatus">laminatus</tp:taxon-name-part></tp:taxon-name></italic> Zhi &amp; Chen, 2018, but differs from the latter in: (1) spinose process near apex of periandrium long, half wide at the base, ½ thinner at end (spinose process near apex of periandrium long, smoothly tapering at the end in <italic><tp:taxon-name><tp:taxon-name-part taxon-name-part-type="genus" reg="Oecleopsis">O.</tp:taxon-name-part><tp:taxon-name-part taxon-name-part-type="species" reg="laminatus">laminatus</tp:taxon-name-part></tp:taxon-name></italic>); (2) apical process of endosoma bifurcated at base (apical process of endosoma bifurcated at apex in <italic><tp:taxon-name><tp:taxon-name-part taxon-name-part-type="genus" reg="Oecleopsis">O.</tp:taxon-name-part><tp:taxon-name-part taxon-name-part-type="species" reg="laminatus">laminatus</tp:taxon-name-part></tp:taxon-name></italic>); (3) left side near apex of endosoma with a spiniform process, curved dorsad (left side near apex of endosoma with a large laminal process, directed cephalad in <italic><tp:taxon-name><tp:taxon-name-part taxon-name-part-type="genus" reg="Oecleopsis">O.</tp:taxon-name-part><tp:taxon-name-part taxon-name-part-type="species" reg="laminatus">laminatus</tp:taxon-name-part></tp:taxon-name></italic>).</p></tp:treatment-sec><tp:treatment-sec><!--Section generated to contain objects referenced in tp:taxon-treatment.--><fig id="F1" position="float" orientation="portrait"><object-id xmlns:xlink="http://www.w3.org/1999/xlink" content-type="doi" xlink:type="simple">10.3897/zookeys.1188.114008.figure1</object-id><object-id xmlns:xlink="http://www.w3.org/1999/xlink" content-type="arpha" xlink:type="simple">FF04321E-7B72-5DED-8C33-7DFE1EC5F214</object-id><label>Figure 1.</label><caption><p>Geographic distributions of <italic><tp:taxon-name><tp:taxon-name-part taxon-name-part-type="genus" reg="Oecleopsis">Oecleopsis</tp:taxon-name-part></tp:taxon-name></italic> species.</p></caption><graphic xmlns:xlink="http://www.w3.org/1999/xlink" xlink:href="zookeys-1188-251_article-114008__-g001.jpg" position="float" orientation="portrait" xlink:type="simple" id="oo_964560.jpg"><uri content-type="original_file" xlink:type="simple">https://binary.pensoft.net/fig/964560</uri></graphic></fig></tp:treatment-sec></tp:taxon-treatment>
