# Supplementary material for: ﻿Three new species of the planthopper genus Oecleopsis Emeljanov, 1971 from China (Hemiptera, Fulgoromorpha, Cixiidae)
Source: Zookeys. 2024 Jan 10;1188:251–64. doi: 10.3897/zookeys.1188.114008 (PMC10795066; doi:10.3897/zookeys.1188.114008)
Supplement: XML Treatment for Oecleopsis digitatus [file zookeys.1188.114008-treatment4.xml]

<!DOCTYPE tp:taxon-treatment
  PUBLIC "-//TaxonX//DTD Taxonomic Treatment Publishing DTD v0 20100105//EN" "tax-treatment-NSO.dtd">
<tp:taxon-treatment xmlns:tp="http://www.plazi.org/taxpub"><tp:treatment-meta><kwd-group><label>Taxon classification</label><kwd>
                <named-content content-type="kingdom">Animalia</named-content>
              </kwd><kwd>
                <named-content content-type="order">Hemiptera</named-content>
              </kwd><kwd>
                <named-content content-type="family">Cixiidae</named-content>
              </kwd></kwd-group><mixed-citation publication-type="journal"><person-group><name><surname>Lv</surname><given-names>Sha-Sha</given-names></name><name><surname>Yang</surname><given-names>Lin</given-names></name><name><surname>Zhang</surname><given-names>Yu-Bo</given-names></name><name><surname>Zhi</surname><given-names>Yan</given-names></name><name><surname>Zhang</surname><given-names>Pei</given-names></name><name><surname>Chen</surname><given-names>Xiang-Sheng</given-names></name></person-group><article-title>﻿Three new species of the planthopper genus <italic><tp:taxon-name><tp:taxon-name-part taxon-name-part-type="genus" reg="Oecleopsis">Oecleopsis</tp:taxon-name-part></tp:taxon-name></italic> Emeljanov, 1971 from China (<tp:taxon-name><tp:taxon-name-part taxon-name-part-type="order">Hemiptera</tp:taxon-name-part></tp:taxon-name>, <tp:taxon-name><tp:taxon-name-part taxon-name-part-type="infraorder">Fulgoromorpha</tp:taxon-name-part></tp:taxon-name>, <tp:taxon-name><tp:taxon-name-part taxon-name-part-type="family">Cixiidae</tp:taxon-name-part></tp:taxon-name>)</article-title><source>Zookeys</source><day>10</day><month>01</month><year>2024</year><volume>1188</volume><fpage>251</fpage><lpage>264</lpage><pub-id pub-id-type="doi">10.3897/zookeys.1188.114008</pub-id></mixed-citation></tp:treatment-meta><tp:nomenclature><label>﻿</label><tp:taxon-name>
              <object-id xmlns:xlink="http://www.w3.org/1999/xlink" content-type="arpha" xlink:type="simple">9DC142F6-D85E-5717-85FB-990C01B306D7</object-id>
              <tp:taxon-name-part taxon-name-part-type="genus" reg="Oecleopsis">Oecleopsis</tp:taxon-name-part>
              <tp:taxon-name-part taxon-name-part-type="species" reg="digitatus">digitatus</tp:taxon-name-part>
              <object-id xmlns:xlink="http://www.w3.org/1999/xlink" content-type="zoobank" xlink:type="simple">https://zoobank.org/49B9BA46-A908-44F6-8CD8-92A1373CF46C</object-id>
            </tp:taxon-name><tp:taxon-authority>Lv &amp; Chen</tp:taxon-authority><tp:taxon-status xmlns:xlink="http://www.w3.org/1999/xlink" xlink:type="simple">sp. nov.</tp:taxon-status><xref ref-type="fig" rid="F4">Figs 4A–N</xref><xref ref-type="fig" rid="F5">, 5D–F</xref></tp:nomenclature><tp:treatment-sec sec-type="type material" id="SECID0EUYAG"><title>Type materials.</title><p><bold><italic>Holotype</italic></bold>: China • ♂; Sichuan Province, Dayi County, Xiling Town; <named-content xmlns:xlink="http://www.w3.org/1999/xlink" content-type="dwc:verbatimCoordinates" xlink:type="simple"><named-content content-type="geo-json" specific-use="{&#34;type&#34;:&#34;Point&#34;,&#34;coordinates&#34;:[103.233333,30.633333]}" id="NCID0ECZAG" xlink:type="simple">30°38'N, 103°14'E</named-content></named-content>; sweeping, 20 July 2022; Sha-Sha Lv leg.; <abbrev xmlns:xlink="http://www.w3.org/1999/xlink" content-type="institution" xlink:title="Institute of Entomology, Guizhou University, Guiyang, Guizhou Province, China" id="ABBRID0EHZAG" xlink:type="simple">IEGU</abbrev>. <bold><italic>Paratypes</italic></bold>: China • 6♂♂4♀♀; Sichuan Province, Dayi County, Xiling Town; <named-content xmlns:xlink="http://www.w3.org/1999/xlink" content-type="dwc:verbatimCoordinates" xlink:type="simple"><named-content content-type="geo-json" specific-use="{&#34;type&#34;:&#34;Point&#34;,&#34;coordinates&#34;:[103.233333,30.633333]}" id="NCID0ESZAG" xlink:type="simple">30°38'N, 103°14'E</named-content></named-content>; sweeping, 20 July 2022; Sha-Sha Lv, Lan Zhang, Yong-Jin Sui &amp; Feng-E Li leg.; <abbrev xmlns:xlink="http://www.w3.org/1999/xlink" content-type="institution" xlink:title="Institute of Entomology, Guizhou University, Guiyang, Guizhou Province, China" id="ABBRID0EXZAG" xlink:type="simple">IEGU</abbrev>.</p></tp:treatment-sec><tp:treatment-sec sec-type="diagnosis" id="SECID0E3ZAG"><title>Diagnosis.</title><p>The salient features of the new species include: vertex (Fig. <xref ref-type="fig" rid="F4">4A, C</xref>) less than three times as long as broad; spinose process near apex of periandrium on right side (Fig. <xref ref-type="fig" rid="F4">4K</xref>) short and thick, finger-like; left side (Fig. <xref ref-type="fig" rid="F4">4L</xref>) apical process of endosoma bifurcated, rami short; two subapical spines long, dorsal process tapering toward the end, ventral process curved.</p><fig id="F4" position="float" orientation="portrait"><object-id xmlns:xlink="http://www.w3.org/1999/xlink" content-type="doi" xlink:type="simple">10.3897/zookeys.1188.114008.figure4</object-id><object-id xmlns:xlink="http://www.w3.org/1999/xlink" content-type="arpha" xlink:type="simple">CA7F579E-90E6-513E-AE80-E866CB186B97</object-id><label>Figure 4.</label><caption><p><bold>A–N</bold><italic><tp:taxon-name><tp:taxon-name-part taxon-name-part-type="genus" reg="Oecleopsis">Oecleopsis</tp:taxon-name-part><tp:taxon-name-part taxon-name-part-type="species" reg="digitatus">digitatus</tp:taxon-name-part></tp:taxon-name></italic> sp. nov., male <bold>A</bold> habitus, dorsal view <bold>B</bold> habitus, lateral view <bold>C</bold> head and thorax, dorsal view <bold>D</bold> frons, ventral view <bold>E</bold> forewing <bold>F</bold> male terminalia, lateral view <bold>G</bold> gonostyli, inner lateral view <bold>H</bold> pygofer and gonostyli, ventral view <bold>I</bold> anal segment, dorsal view <bold>J</bold> anal segment, right lateral view <bold>K</bold> aedeagus, right side <bold>L</bold> aedeagus, left side <bold>M</bold> aedeagus, dorsal view <bold>N</bold> aedeagus, ventral view. Scale bars: 0.2 mm.</p></caption><graphic xmlns:xlink="http://www.w3.org/1999/xlink" xlink:href="zookeys-1188-251_article-114008__-g004.jpg" position="float" orientation="portrait" xlink:type="simple" id="oo_964563.jpg"><uri content-type="original_file" xlink:type="simple">https://binary.pensoft.net/fig/964563</uri></graphic></fig></tp:treatment-sec><tp:treatment-sec sec-type="description" id="SECID0EE3AG"><title>Measurements.</title><p>Total length: male 5.8–6.4 mm (<italic>n</italic> = 7), female 6.8–7.5 mm (<italic>n</italic> = 5).</p></tp:treatment-sec><tp:treatment-sec sec-type="description" id="SECID0EO3AG"><title>Description.</title><p><bold><italic>Coloration</italic>.</bold> General color grayish black (Fig. <xref ref-type="fig" rid="F4">4A, B</xref>). Vertex brown-black. Eyes dark brown, ocelli yellowish. Frons black, carinae yellowish brown; rostrum black. Pronotum brown-black with carinae yellowish or light brown. Mesonotum black, carinae brown. Forewings semitranslucent, yellowish brown, with several small brown markings, stigma brown. Hindwings semitransparent. Abdomen dark brown.</p><p><bold><italic>Head and thorax</italic>.</bold> Vertex (Fig. <xref ref-type="fig" rid="F4">4A, C</xref>) narrow, 2.41 times longer than wide. Frons (Fig. <xref ref-type="fig" rid="F4">4D</xref>) with distinct median carina, longer in middle line than wide at widest portion (about 1.45:1). Clypeus (Fig. <xref ref-type="fig" rid="F4">4D</xref>) with distinct median and lateral carinae. Rostrum elongate, surpassing hind-coxae. Pronotum (Fig. <xref ref-type="fig" rid="F4">4C</xref>) wider than maximum width of head (including eyes) (1.39:1), lateral and median carinae present. Mesonotum (Fig. <xref ref-type="fig" rid="F4">4C</xref>) about 7.17 times longer than pronotum in midline, with 5 carinae, distal part of median carina blurry. Forewings (Fig. <xref ref-type="fig" rid="F4">4E</xref>) slender, longer than maximal width (2.94:1), with 12 apical and 6 subapical cells; fork ScP+R distal to fork CuA<sub>1</sub>+CuA<sub>2</sub>; RP 3 branches, MP<sub>1+2</sub> 3 branches, and MP<sub>3+4</sub> 2 branches.</p><p><bold><italic>Male terminalia</italic>.</bold> Pygofer (Fig. <xref ref-type="fig" rid="F4">4F, H</xref>) symmetrical, in lateral view, lateral lobes triangularly extended caudally; in ventral view, dorsal margin concave and U-shaped, widened towards apex. Medioventral process triangular in ventral view. Anal segment (Fig. <xref ref-type="fig" rid="F4">4F, I, J</xref>) tubular, asymmetrical, widened towards apex in left side view; in right side view, left ventral margin convex and right ventral margin excavated near apex; 1.64 times longer than wide in dorsal view; anal style finger-like, beyond anal tube. Aedeagus (Fig. <xref ref-type="fig" rid="F4">4K–N</xref>) with 4 processes in total; spinose process near apex of periandrium on right side short and thick, directed dorsocephalad, finger-like, only a 1/4 length of periandrium; left side apical process of endosoma bifurcated, curved outward, rami short, dorsal ramus directed dorsad, ventral ramus directed ventrad; 2 subapical spines long, dorsal process tapering toward end, directed cephalad; ventral process curved, curved ventrad. Gonostyli (Fig. <xref ref-type="fig" rid="F4">4F–H</xref>) slender, curved apically, tapering into a process, curved portion near right angle, T-shaped in ventral view.</p><p><bold><italic>Female terminalia</italic>.</bold> Terminalia, viewed ventrally, are shown in Fig. <xref ref-type="fig" rid="F5">5D</xref>. Anal segment (Fig. <xref ref-type="fig" rid="F5">5F</xref>) 1.84 times longer than wide in dorsal view. Posterior vagina (Fig. <xref ref-type="fig" rid="F5">5E</xref>) elongate, with 4 sclerites in total, dorsal sclerite tapering at the end, median and ventral sclerites long, suboblong and slender, respectively, left side of terminal sclerite twist into thick finger-like process.</p><fig id="F5" position="float" orientation="portrait"><object-id xmlns:xlink="http://www.w3.org/1999/xlink" content-type="doi" xlink:type="simple">10.3897/zookeys.1188.114008.figure5</object-id><object-id xmlns:xlink="http://www.w3.org/1999/xlink" content-type="arpha" xlink:type="simple">92348EBD-A959-579A-A39A-800CFD261221</object-id><label>Figure 5.</label><caption><p><bold>A–F</bold> female terminalia of <italic><tp:taxon-name><tp:taxon-name-part taxon-name-part-type="genus" reg="Oecleopsis">Oecleopsis</tp:taxon-name-part></tp:taxon-name></italic> species <bold>A–C</bold><italic><tp:taxon-name><tp:taxon-name-part taxon-name-part-type="genus" reg="Oecleopsis">Oecleopsis</tp:taxon-name-part><tp:taxon-name-part taxon-name-part-type="species" reg="acerbus">acerbus</tp:taxon-name-part></tp:taxon-name></italic> sp. nov. <bold>D–F</bold><italic><tp:taxon-name><tp:taxon-name-part taxon-name-part-type="genus" reg="Oecleopsis">Oecleopsis</tp:taxon-name-part><tp:taxon-name-part taxon-name-part-type="species" reg="digitatus">digitatus</tp:taxon-name-part></tp:taxon-name></italic> sp. nov. <bold>A, D</bold> female terminalia, ventral view <bold>B, E</bold> posterior vagina, ventral view <bold>C, F</bold> anal segment, dorsal view. Scale bars: 0.2 mm.</p></caption><graphic xmlns:xlink="http://www.w3.org/1999/xlink" xlink:href="zookeys-1188-251_article-114008__-g005.jpg" position="float" orientation="portrait" xlink:type="simple" id="oo_964564.jpg"><uri content-type="original_file" xlink:type="simple">https://binary.pensoft.net/fig/964564</uri></graphic></fig></tp:treatment-sec><tp:treatment-sec sec-type="distribution" id="SECID0EEBBG"><title>Distribution.</title><p>China (Sichuan) (Fig. <xref ref-type="fig" rid="F1">1</xref>).</p></tp:treatment-sec><tp:treatment-sec sec-type="etymology" id="SECID0EOBBG"><title>Etymology.</title><p>The species name is derived from the Latin adjective “<italic><tp:taxon-name><tp:taxon-name-part taxon-name-part-type="genus" reg="Oecleopsis"/><tp:taxon-name-part taxon-name-part-type="species" reg="digitatus">digitatus</tp:taxon-name-part></tp:taxon-name></italic>”, referring to the finger-like spinose process near apex of periandrium on the right side.</p></tp:treatment-sec><tp:treatment-sec sec-type="remarks" id="SECID0E5BBG"><title>Remarks.</title><p>This species is similar to <italic><tp:taxon-name><tp:taxon-name-part taxon-name-part-type="genus" reg="Oecleopsis">Oecleopsis</tp:taxon-name-part><tp:taxon-name-part taxon-name-part-type="species" reg="sinicus">sinicus</tp:taxon-name-part></tp:taxon-name></italic> (Jacobi, 1944), but differs from the latter in: (1) MP<sub>1+2</sub> of forewing 3 branches (MP<sub>1+2</sub> of forewing 2 branches in <italic><tp:taxon-name><tp:taxon-name-part taxon-name-part-type="genus" reg="Oecleopsis">O.</tp:taxon-name-part><tp:taxon-name-part taxon-name-part-type="species" reg="sinicus">sinicus</tp:taxon-name-part></tp:taxon-name></italic>); (2) rami of bifurcation asymmetrical, unequal in length (rami of bifurcation symmetrical, equal in length in <italic><tp:taxon-name><tp:taxon-name-part taxon-name-part-type="genus" reg="Oecleopsis">O.</tp:taxon-name-part><tp:taxon-name-part taxon-name-part-type="species" reg="sinicus">sinicus</tp:taxon-name-part></tp:taxon-name></italic>); (3) spinose process near apex of periandrium finger-like on right side, directed dorsocephalad (spinose process near apex of periandrium awl-shaped on right side, directed ventrocephalad in <italic><tp:taxon-name><tp:taxon-name-part taxon-name-part-type="genus" reg="Oecleopsis">O.</tp:taxon-name-part><tp:taxon-name-part taxon-name-part-type="species" reg="sinicus">sinicus</tp:taxon-name-part></tp:taxon-name></italic>).</p></tp:treatment-sec><tp:treatment-sec><!--Section generated to contain objects referenced in tp:taxon-treatment.--><fig id="F1" position="float" orientation="portrait"><object-id xmlns:xlink="http://www.w3.org/1999/xlink" content-type="doi" xlink:type="simple">10.3897/zookeys.1188.114008.figure1</object-id><object-id xmlns:xlink="http://www.w3.org/1999/xlink" content-type="arpha" xlink:type="simple">FF04321E-7B72-5DED-8C33-7DFE1EC5F214</object-id><label>Figure 1.</label><caption><p>Geographic distributions of <italic><tp:taxon-name><tp:taxon-name-part taxon-name-part-type="genus" reg="Oecleopsis">Oecleopsis</tp:taxon-name-part></tp:taxon-name></italic> species.</p></caption><graphic xmlns:xlink="http://www.w3.org/1999/xlink" xlink:href="zookeys-1188-251_article-114008__-g001.jpg" position="float" orientation="portrait" xlink:type="simple" id="oo_964560.jpg"><uri content-type="original_file" xlink:type="simple">https://binary.pensoft.net/fig/964560</uri></graphic></fig></tp:treatment-sec></tp:taxon-treatment>
